# Supplementary material for: Genome-Wide Association Study of Root System Development at Seedling Stage in Rice
Source: Genes (Basel). 2020 Nov 25;11(12):1395. doi: 10.3390/genes11121395 (PMC7760126; doi:10.3390/genes11121395)
Supplement: Supplementary file 1 [file genes-11-01395-s001.zip]

Archive with 5 entries (4 files):
- genes-974928-suppls/Figure S1-S7.docx
- genes-974928-suppls/Table S1. List of whole panel for this study.xlsx
- genes-974928-suppls/Table S2 List of primers for qRT-PCR..xlsx
- genes-974928-suppls/Table S3. List of tentative candidate genes identified by this study..xlsx
- genes-974928-suppls/
