# Supplementary material for: Genome-Wide Association Study of Root System Development at Seedling Stage in Rice
Source: Genes (Basel). 2020 Nov 25;11(12):1395. doi: 10.3390/genes11121395 (PMC7760126; doi:10.3390/genes11121395)
Supplement: Supplementary file 1 [file genes-11-01395-s001.zip › genes-974928-suppls/Table S2 List of primers for qRT-PCR..xlsx]

## Sheet: Sheet1
Table S2: List of primers for qRT-PCR.
Gene ID	Symbol	Forward primer	Reverse primer
LOC_Os12g44350	Actin	CCTGGCAGTATGAAGGTAGTTG	GAAGCACTTCATGTGGACGAT
LOC_Os08g44230		TCGCATTCGGCATCTATACTCCT	CCACTTGTTGGTGCATTACGG
LOC_Os03g08754	OsMADS47	GAGGATAGCAATACGGAGGATC	TGGCGGAGAAGACGACGAG
LOC_Os03g08880	OsPUP1	ACTGGCTGCCTGTCATCT	TACTTGCGAAGCACCTAT
LOC_Os03g08920		GCAGCAATCGTCCGGGAATT	GCCTTTGGGTGCTTGGAGTTT
LOC_Os03g09170		TGGTGGACTTAGGGATGG	GGAATGTGACCTGCTTGG
LOC_Os06g12320	OsATL12	ATGAACAGGAAGCCAGGAGACT	TCCACCGAAGGAGGAACCA
LOC_Os06g13060	OsDjC54	GCGAATAAGAAGGATGGTGTC	GCTTGAAGAGGGATGAGTTTT
LOC_Os06g13090	OsPUB19	ATTCGGCAGGATGGGATT	TCGTGGACTCGTTGTGGC
