# Supplementary material for: Genome-Wide Association Study of Root System Development at Seedling Stage in Rice
Source: Genes (Basel). 2020 Nov 25;11(12):1395. doi: 10.3390/genes11121395 (PMC7760126; doi:10.3390/genes11121395)
Supplement: Supplementary file 1 [file genes-11-01395-s001.zip › genes-974928-suppls/Table S3. List of tentative candidate genes identified by this study..xlsx]

## Sheet: Sheet1
Table S3. List of tentative candidate genes identified by this study.
Traits	Loci	RAP ID	MUS ID	Symbol	Descriptions	Note
MRL	qMRL6	Os06g0231600	LOC_Os06g12560	OsRFPH2-7	zinc finger, C3HC4 type, domain containing protein, expressed	co
		Os06g0232300	LOC_Os06g12610	OsPIN1a	auxin efflux carrier component, putative, expressed	co
		Os06g0233200	LOC_Os06g12680		RING-H2 finger protein, putative, expressed	co
		Os06g0234600	LOC_Os06g12820	OsTBL52	proteins of unknown function domain containing protein, expressed	co
		Os06g0236600	LOC_Os06g12980	CycD1	cyclin, putative, expressed	co
		Os06g0237300	LOC_Os06g13030		OsLIM - LIM domain protein, putative actin-binding protein and transcription factor, expressed	co
		Os06g0237800	LOC_Os06g13060	OsDjC54	heat shock protein DnaJ, putative, expressed
		Os06g0238200	LOC_Os06g13090	OsPUB19	armadillo/beta-catenin repeat family protein, putative, expressed
		Os06g0238900	LOC_Os06g13160		viral-response family protein, expressed
		Os06g0239100	LOC_Os06g13180		metalloendoproteinase 1 precursor, putative, expressed
	qMRL8	Os08g0554050	LOC_Os08g44015		Similar to auxin-independent growth promoter
		Os08g0556000	LOC_Os08g44200		Similar to YTH domain protein 2 (High-glucose-regulated protein 8)
		Os08g0556300	LOC_Os08g44220		Glycolipid transfer protein domain domain containing protein.
		Os08g0556400	LOC_Os08g44230		Zinc finger 2C DHHC-type domain containing protein.
		Os08g0556600	LOC_Os08g44250		Similar to Fb14.
		Os08g0556900	LOC_Os08g44270	CP	Similar to Cysteine proteinase.
		Os08g0557700	LOC_Os08g44350	AHP1	Histidine phosphotransfer protein 2C Cytokinin signaling and stress response
		Os08g0558800	LOC_Os08g44450	OsRPL10Ac1	Similar to Ribosomal protein.
		Os08g0558900	LOC_Os08g44460	IF1-1	Similar to F1F0-ATPase inhibitor protein.
		Os08g0559200	LOC_Os08g44480	RPS25	Similar to Ribosomal protein S25 (40S ribosomal 25S subunit).
		Os08g0559700	LOC_Os08g44540		Protein of unknown function DUF3245 domain containing protein.
		Os08g0560000	LOC_Os08g44590	OsGA20ox7	Similar to gibberellin 20 oxidase 2.
		Os08g0560300	LOC_Os08g44620		zinc-binding protein, putative, expressed
TRW	qTRW6	Os06g0228500	LOC_Os06g12320	OsATL12	Amino acid transporter, transmembrane domain containing protein
		Os06g0229200	LOC_Os06g12390		galactosyltransferase family protein, putative, expressed
		Os06g0229300	LOC_Os06g12400	HAZ1	Homeobox domain containing protein, expressed
		Os06g0229400	LOC_Os06g12410	OsGELP81	GDSL-like lipase/acylhydrolase, putative, expressed
		Os06g0231600	LOC_Os06g12560	OsRFPH2-7	zinc finger, C3HC4 type, domain containing protein, expressed	co
		Os06g0232300	LOC_Os06g12610	OsPIN1a	auxin efflux carrier component, putative, expressed	co
		Os06g0233200	LOC_Os06g12680		RING-H2 finger protein, putative, expressed	co
		Os06g0234600	LOC_Os06g12820	OsTBL52	proteins of unknown function domain containing protein, expressed	co
		Os06g0236600	LOC_Os06g12980	CycD1	cyclin, putative, expressed	co
		Os06g0237300	LOC_Os06g13030		OsLIM - LIM domain protein, putative actin-binding protein and transcription factor, expressed	co
	qTRW3	Os03g0183500	LOC_Os03g08520		DUF581 domain containing protein, expressed
		Os03g0184700	LOC_Os03g08640	OsORC2	ORC2 - Putative origin recognition complex subunit 2, expressed
		Os03g0185700	LOC_Os03g08720		transferase family protein, putative, expressed
		Os03g0186600	LOC_Os03g08754	OsMADS47	OsMADS47 - MADS-box family gene with MIKCc type-box, expressed
		Os03g0186800	LOC_Os03g08770		modifier of rudimentary protein, expressed
		Os03g0187400	LOC_Os03g08840		zinc finger protein, putative, expressed
		Os03g0187500	LOC_Os03g08850	OsAFB6	AUXIN SIGNALING F-BOX 2, putative, expressed
		Os03g0187600	LOC_Os03g08860		GRAM domain containing protein, expressed
		Os03g0187800	LOC_Os03g08880	OsPUP1	purine permease, putative, expressed
		Os03g0188200	LOC_Os03g08920		Zinc finger, C3HC4 type domain containing protein, expressed
		Os03g0188900	LOC_Os03g08960	Oshox13	homeobox associated leucine zipper, putative, expressed
		Os03g0190300	LOC_Os03g09070		leucine rich repeat domain containing protein, putative, expressed
		Os03g0190800	LOC_Os03g09080		ubiquitin carboxyl-terminal hydrolase domain containing protein, expressed
		Os03g0191100	LOC_Os03g09110		mitochondrial carrier protein, putative, expressed
		Os03g0191900	LOC_Os03g09170	OsERF047	ethylene-responsive transcription factor, putative, expressed
		Os03g0192100	LOC_Os03g09190	OsSCP11	OsSCP11 - Putative Serine Carboxypeptidase homologue, expressed
		Os03g0192600	LOC_Os03g09230	OsLTPG3	LTPL69 - Protease inhibitor/seed storage/LTP family protein precursor, expressed
Note: co: genes were identified during overlap region between MRL and TRW.
